# Supplementary material for: Coccolith clumped isotopes reveal modest rather than extreme northern high latitude amplification during the Miocene
Source: Nat Commun. 2025 Dec 9;16:10981. doi: 10.1038/s41467-025-65954-y (PMC12689775; doi:10.1038/s41467-025-65954-y)
Supplement: Supplementary file 3 — Supplementary Dataset 1 [file 41467_2025_65954_MOESM3_ESM.xlsx]

## Sheet: Sample details
Leg/Exp	Site	Hole	Core	Type	Section	Interval (cm)
						Top	Bottom	Sample code
162	982	B	5	H	4	139	143	982 2
162	982	B	12	H	2	110	114	982 3
162	982	B	19	H	1	10	13	982 4
162	982	B	23	H	1	10	13	982 5
162	982	B	27	X	4	15	19	982 6
162	982	B	35	X	1	15	19	982 7
162	982	B	44	X	1	9	13	982 8
162	982	B	51	X	5	5	9	982 9
162	982	B	56	X	5	5	9	982 10

## Sheet: Complete Clumped dataset
Sample	Age	Date/Time of run	Mass Spec	Acid Temp	Run	∆47 I-CDES (Final)	Average ∆47 I-CDES (Final)	∆47 I-CDES (Final) SD	∆47 I-CDES (Final) SE	∆48 Offset	49 Param
ST Iceland		2019-11-21 11:27 CET	MAT253	70	2644	0.705	0.659095	0.032496	0.00709121	0.053	0.06
		2019-11-21 12:16 CET	MAT253	70	2644	0.698				0.034	0.042
		2019-11-21 13:02 CET	MAT253	70	2644	0.607				0.106	0.056
		2019-11-25 09:35 CET	MAT253	70	2646	0.599				0.002	0.043
		2019-11-25 10:23 CET	MAT253	70	2646	0.605				-0.159	0.018
		2019-11-25 11:09 CET	MAT253	70	2646	0.672				0.216	0.054
		2019-11-29 18:08 CET	MAT253	70	2649	0.631				0.015	0.137
		2019-11-29 19:01 CET	MAT253	70	2649	0.668				0.043	0.14
		2019-11-29 19:49 CET	MAT253	70	2649	0.715				0.27	0.147
		2019-12-05 00:30 CET	MAT253	70	2651	0.644				0.237	0.153
		2019-12-05 01:29 CET	MAT253	70	2651	0.677				0.209	0.168
		2019-12-05 02:17 CET	MAT253	70	2651	0.678				0.155	0.163
		2019-12-09 16:25 CET	MAT253	70	2654	0.682				0.027	0.116
		2019-12-09 17:17 CET	MAT253	70	2654	0.681				0.057	0.104
		2019-12-09 18:05 CET	MAT253	70	2654	0.677				0.174	0.131
		2019-12-16 14:50 CET	MAT253	70	2658	0.628				0.025	0.046
		2019-12-16 15:45 CET	MAT253	70	2658	0.656				-0.018	0.043
		2019-12-16 16:32 CET	MAT253	70	2658	0.688				-0.206	0.038
		2019-12-19 22:26 CET	MAT253	70	2660	0.658				-0.081	0.062
		2019-12-19 23:19 CET	MAT253	70	2660	0.64				0.53	0.093
		2019-12-20 00:07 CET	MAT253	70	2660	0.632				0.074	0.075
982 2 2-10	1.99226	2019-04-12 18:02 CEST	MAT253	70	2518	0.677	0.652059	0.0259671	0.00553621	0.083	0.077
		2019-05-11 01:50 CEST	MAT253	70	2534	0.623				0.113	0.048
		2019-05-11 02:46 CEST	MAT253	70	2534	0.655				0.231	0.052
		2019-05-16 00:17 CEST	MAT253	70	2537	0.668				0.054	0.014
		2019-05-16 01:04 CEST	MAT253	70	2537	0.676				-0.104	0.031
		2019-05-16 01:52 CEST	MAT253	70	2537	0.639				-0.037	0.018
		2019-05-23 10:02 CEST	MAT253	70	2542	0.618				0.004	0.035
		2019-05-23 10:51 CEST	MAT253	70	2542	0.681				-0.14	0.016
		2019-11-09 01:57 CET	MAT253	70	2636	0.626				-0.272	0.08
		2019-11-22 09:49 CET	MAT253	70	2644	0.666				-0.024	0.131
		2019-11-22 10:37 CET	MAT253	70	2644	0.618				-0.128	0.103
		2019-11-22 11:32 CET	MAT253	70	2644	0.668				-0.048	0.109
		2019-11-25 16:56 CET	MAT253	70	2646	0.606				-0.164	0.086
		2019-11-25 17:44 CET	MAT253	70	2646	0.666				0.11	0.087
		2019-11-25 18:40 CET	MAT253	70	2646	0.643				-0.075	0.09
		2019-11-30 03:33 CET	MAT253	70	2649	0.655				-0.064	0.114
		2019-11-30 04:22 CET	MAT253	70	2649	0.7				0.018	0.099
982 3 2-10	4.1686	2019-05-11 03:34 CEST	MAT253	70	2534	0.624	0.632222	0.0125236	0.00361524	-0.191	0.011
		2019-05-11 04:22 CEST	MAT253	70	2534	0.62				-0.114	0.018
		2019-05-11 05:09 CEST	MAT253	70	2534	0.62				-0.004	0.001
		2019-05-16 03:35 CEST	MAT253	70	2537	0.64				-0.191	0.005
		2019-05-16 04:23 CEST	MAT253	70	2537	0.643				0.145	0.022
		2019-05-23 18:19 CEST	MAT253	70	2542	0.637				-0.029	0.06
		2019-05-23 19:16 CEST	MAT253	70	2542	0.617				0.353	0.08
		2019-06-04 06:15 CEST	MAT253	70	2550	0.632				0.118	0.03
		2019-06-04 07:02 CEST	MAT253	70	2550	0.657				0.029	0.01
982 4 2-10	5.78574	2019-02-28 18:15 CET	MAT253	70	2500	0.606	0.653938	0.0276031	0.00650612	-0.2	0.029
		2019-02-28 19:09 CET	MAT253	70	2500	0.668				0.046	0.042
		2019-02-28 19:56 CET	MAT253	70	2500	0.649				-0.302	0.036
		2019-03-01 23:30 CET	MAT253	70	2501	0.629				-0.018	0.033
		2019-03-02 00:17 CET	MAT253	70	2501	0.684				0.152	0.026
		2019-03-02 01:03 CET	MAT253	70	2501	0.674				0.1	0.026
		2019-03-12 08:42 CET	MAT253	70	2505	0.652				-0.173	0.081
		2019-03-12 09:29 CET	MAT253	70	2505	0.631				-0.119	0.078
		2019-03-12 10:15 CET	MAT253	70	2505	0.693				-0.051	0.089
		2019-03-14 06:33 CET	MAT253	70	2506	0.634				-0.057	0.101
		2019-03-14 07:21 CET	MAT253	70	2506	0.692				0.159	0.096
		2019-03-14 08:08 CET	MAT253	70	2506	0.631				-0.13	0.103
		2019-04-26 16:49 CEST	MAT253	70	2525	0.659				0.198	0.112
		2019-05-14 18:09 CEST	MAT253	70	2535	0.656				0.118	0.034
		2019-05-14 18:56 CEST	MAT253	70	2535	0.693				-0.088	0.014
		2019-05-14 19:44 CEST	MAT253	70	2535	0.612				-0.262	0
982 5 2-10	6.70612	2019-05-11 05:56 CEST	MAT253	70	2534	0.648	0.642	0.0169615	0.00411377	-0.016	0.026
		2019-05-11 06:44 CEST	MAT253	70	2534	0.626				-0.095	0.01
		2019-05-11 07:41 CEST	MAT253	70	2534	0.627				-0.084	-0.013
		2019-05-16 05:10 CEST	MAT253	70	2537	0.636				0.037	-0.005
		2019-05-16 05:58 CEST	MAT253	70	2537	0.652				-0.102	0.008
		2019-05-23 20:05 CEST	MAT253	70	2542	0.64				0.11	0.048
		2019-05-23 21:41 CEST	MAT253	70	2542	0.665				-0.083	0.059
		2019-06-03 18:35 CEST	MAT253	70	2550	0.643				0.178	0.062
		2019-08-08 12:45 CEST	MAT253	70	2585	0.657				0.171	0.099
		2019-08-08 13:37 CEST	MAT253	70	2585	0.608				-0.194	0.056
		2019-08-08 14:27 CEST	MAT253	70	2585	0.67				0.299	0.147
		2019-08-13 00:49 CEST	MAT253	70	2587	0.624				0.252	0.12
		2019-08-13 01:37 CEST	MAT253	70	2587	0.65				0.008	0.118
982 6 2-10	7.61483	2019-04-12 20:31 CEST	MAT253	70	2518	0.629	0.622722	0.0242162	0.00570781	0.003	0.025
		2019-05-11 08:28 CEST	MAT253	70	2534	0.603				-0.218	-0.007
		2019-05-11 09:16 CEST	MAT253	70	2534	0.586				-0.079	0.012
		2019-05-11 10:04 CEST	MAT253	70	2534	0.616				-0.1	0.023
		2019-05-16 07:41 CEST	MAT253	70	2537	0.576				-0.352	-0.019
		2019-05-16 08:28 CEST	MAT253	70	2537	0.648				-0.122	0.038
		2019-05-16 09:16 CEST	MAT253	70	2537	0.652				0.016	0.028
		2019-05-23 22:29 CEST	MAT253	70	2542	0.613				-0.049	0.068
		2019-05-23 23:17 CEST	MAT253	70	2542	0.662				-0.011	0.069
		2019-05-24 00:14 CEST	MAT253	70	2542	0.642				0.032	0.077
		2019-06-05 17:31 CEST	MAT253	70	2551	0.607				-0.16	-0.019
		2019-06-05 18:19 CEST	MAT253	70	2551	0.615				-0.044	0.037
		2019-11-09 04:28 CET	MAT253	70	2636	0.602				-0.046	0.072
		2019-11-09 05:20 CET	MAT253	70	2636	0.602				-0.128	0.072
		2019-11-09 06:07 CET	MAT253	70	2636	0.632				-0.079	0.075
		2019-11-18 19:31 CET	MAT253	70	2642	0.646				-0.071	0.1
		2019-11-18 20:23 CET	MAT253	70	2642	0.62				-0.055	0.125
		2019-11-18 21:10 CET	MAT253	70	2642	0.658				0.253	0.09
982 7 2-10	10.0661	2019-02-22 21:54 CET	MAT253	70	2498	0.625	0.6262	0.0281613	0.00600401	-0.221	0.022
		2019-02-28 08:32 CET	MAT253	70	2500	0.629				-0.054	0.015
		2019-02-28 09:26 CET	MAT253	70	2500	0.65				-0.24	0.017
		2019-03-02 09:51 CET	MAT253	70	2501	0.592				-0.047	0.058
		2019-03-02 10:38 CET	MAT253	70	2501	0.627				0.079	0.052
		2019-03-02 11:25 CET	MAT253	70	2501	0.633				-0.19	0.044
		2019-03-12 13:32 CET	MAT253	70	2505	0.648				0.287	0.101
		2019-03-12 14:19 CET	MAT253	70	2505	0.596				0.068	0.106
		2019-03-12 15:07 CET	MAT253	70	2505	0.626				0.017	0.092
		2019-03-14 11:25 CET	MAT253	70	2506	0.589				-0.001	0.11
		2019-03-14 12:59 CET	MAT253	70	2506	0.584				0.258	0.113
		2019-05-14 20:31 CEST	MAT253	70	2535	0.606				0.002	-0.015
		2019-05-14 21:18 CEST	MAT253	70	2535	0.649				0.004	0.026
		2019-05-14 22:04 CEST	MAT253	70	2535	0.696				0.228	-0.012
		2019-11-09 06:57 CET	MAT253	70	2636	0.628				0.075	0.078
		2019-11-09 07:45 CET	MAT253	70	2636	0.614				-0.078	0.069
		2019-11-09 08:40 CET	MAT253	70	2636	0.666				-0.079	0.082
		2019-11-18 22:02 CET	MAT253	70	2642	0.592				-0.047	0.077
		2019-11-18 22:50 CET	MAT253	70	2642	0.654				0.121	0.099
		2019-11-18 23:45 CET	MAT253	70	2642	0.62				0.202	0.128
982 8 2-10	11.7787	2019-05-11 15:00 CEST	MAT253	70	2534	0.615	0.629895	0.0299682	0.00638925	-0.187	0.007
		2019-05-11 15:48 CEST	MAT253	70	2534	0.605				-0.29	-0.023
		2019-05-16 13:20 CEST	MAT253	70	2537	0.585				-0.221	0.024
		2019-05-16 14:07 CEST	MAT253	70	2537	0.612				-0.063	0.029
		2019-05-16 14:54 CEST	MAT253	70	2537	0.594				0.066	0.046
		2019-08-09 00:56 CEST	MAT253	70	2585	0.692				-0.04	0.099
		2019-08-09 01:44 CEST	MAT253	70	2585	0.631				0.088	0.105
		2019-08-09 02:31 CEST	MAT253	70	2585	0.618				-0.044	0.102
		2019-08-13 11:18 CEST	MAT253	70	2587	0.638				0.06	0.112
		2019-08-13 12:05 CEST	MAT253	70	2587	0.635				-0.033	0.16
		2019-08-13 12:53 CEST	MAT253	70	2587	0.629				0.144	0.117
		2019-08-14 18:56 CEST	MAT253	70	2588	0.611				-0.157	-0.063
		2019-08-14 19:44 CEST	MAT253	70	2588	0.687				0.081	-0.027
		2019-08-14 20:34 CEST	MAT253	70	2588	0.658				0.154	0
		2019-11-09 09:28 CET	MAT253	70	2636	0.669				-0.345	0.083
		2019-11-09 10:18 CET	MAT253	70	2636	0.62				-0.233	0.084
		2019-11-09 11:05 CET	MAT253	70	2636	0.585				-0.106	0.073
		2019-11-19 00:32 CET	MAT253	70	2642	0.633				0.392	0.089
		2019-11-19 01:24 CET	MAT253	70	2642	0.651				0.105	0.083
982 9 2-10	13.9922	2019-04-13 02:57 CEST	MAT253	70	2518	0.602	0.623417	0.0235707	0.00653733	0.009	0.02
		2019-05-11 16:36 CEST	MAT253	70	2534	0.656				0.052	0.025
		2019-05-11 17:34 CEST	MAT253	70	2534	0.64				-0.073	0.036
		2019-05-11 18:22 CEST	MAT253	70	2534	0.626				0.065	0.057
		2019-05-16 15:41 CEST	MAT253	70	2537	0.627				0.365	0.062
		2019-05-16 17:24 CEST	MAT253	70	2537	0.656				0.017	0.048
		2019-11-09 15:16 CET	MAT253	70	2636	0.595				-0.385	0.093
		2019-11-09 16:04 CET	MAT253	70	2636	0.578				-0.182	0.081
		2019-11-09 16:53 CET	MAT253	70	2636	0.636				0.129	0.104
		2019-11-19 06:20 CET	MAT253	70	2642	0.612				-0.087	0.095
		2019-11-19 07:07 CET	MAT253	70	2642	0.644				-0.033	0.104
		2019-11-19 08:00 CET	MAT253	70	2642	0.609				-0.159	0.092
982 10 2-10	15.9958	2019-02-22 23:06 CET	MAT253	70	2498	0.642	0.628375	0.0229289	0.00540439	0.121	0.041
		2019-02-28 10:14 CET	MAT253	70	2500	0.606				-0.052	0.031
		2019-02-28 11:01 CET	MAT253	70	2500	0.663				0.625	0.035
		2019-02-28 11:47 CET	MAT253	70	2500	0.651				0.09	0.057
		2019-03-02 04:17 CET	MAT253	70	2501	0.626				0.068	0.004
		2019-03-02 05:04 CET	MAT253	70	2501	0.621				-0.118	0.046
		2019-03-02 05:51 CET	MAT253	70	2501	0.61				0.25	0.049
		2019-03-12 15:54 CET	MAT253	70	2505	0.632				0.433	0.131
		2019-03-12 17:36 CET	MAT253	70	2505	0.63				0.197	0.128
		2019-03-14 14:41 CET	MAT253	70	2506	0.584				0.124	0.102
		2019-11-09 17:40 CET	MAT253	70	2636	0.583				0.41	0.104
		2019-11-09 18:39 CET	MAT253	70	2636	0.643				0.216	0.11
		2019-11-09 19:26 CET	MAT253	70	2636	0.654				0.502	0.111
		2019-11-19 08:47 CET	MAT253	70	2642	0.652				-0.047	0.109
		2019-11-19 09:44 CET	MAT253	70	2642	0.637				0.059	0.096
		2019-11-19 10:31 CET	MAT253	70	2642	0.62				-0.132	0.105
982 2 < 11	1.99226	2018-11-24 08:49 CET	253 Plus	70	301	0.626	0.651364	0.0195182	0.00503957	-0.981	0.343
		2018-11-24 10:24 CET	253 Plus	70	301	0.623				-1.511	0.575
		2018-11-24 11:19 CET	253 Plus	70	301	0.638				-1.603	0.308
		2018-11-27 12:09 CET	253 Plus	70	302	0.666				-1.181	0.432
		2018-11-27 12:58 CET	253 Plus	70	302	0.65				-1.174	0.421
		2018-11-27 13:47 CET	253 Plus	70	302	0.626				-1.333	0.646
		2018-11-27 14:35 CET	253 Plus	70	302	0.654				-1.278	0.62
		2018-12-04 09:44 CET	253 Plus	70	305	0.675				-0.822	1.306
		2018-12-04 10:32 CET	253 Plus	70	305	0.66				-1.403	1.089
		2018-12-04 11:20 CET	253 Plus	70	305	0.68				-1.46	1.244
		2018-12-04 12:08 CET	253 Plus	70	305	0.667				-1.885	1.099
982 3 < 11	4.1686	2018-07-26 02:38 CEST	253 Plus	70	242	0.646	0.639364	0.00846676	0.00189322	-7.055	0.711
		2018-07-26 04:12 CEST	253 Plus	70	242	0.628				-7.056	0.59
		2018-07-28 03:06 CEST	253 Plus	70	244	0.627				-7.177	1.145
		2018-07-28 03:53 CEST	253 Plus	70	244	0.647				-7.199	0.838
		2018-07-28 04:41 CEST	253 Plus	70	244	0.643				-7.159	0.78
		2018-08-04 03:05 CEST	253 Plus	70	248	0.643				-7.152	0.679
		2018-08-04 03:55 CEST	253 Plus	70	248	0.648				-7.265	0.589
		2019-02-12 17:35 CET	MAT253	70	2493	0.623				0.402	0.066
		2019-02-12 18:22 CET	MAT253	70	2493	0.644				-0.027	0.063
		2019-02-13 17:32 CET	MAT253	70	2494	0.642				0.039	0.034
		2019-02-13 18:19 CET	MAT253	70	2494	0.642				0.223	0.056
982 4 < 11	5.78574	2018-11-27 01:21 CET	253 Plus	70	302	0.641	0.643481	0.0320973	0.00717718	-2.546	0.161
		2018-11-27 02:10 CET	253 Plus	70	302	0.621				-2.492	0.134
		2018-11-27 02:59 CET	253 Plus	70	302	0.639				-2.429	0.139
		2018-11-27 03:48 CET	253 Plus	70	302	0.643				-2.434	0.309
		2018-12-13 14:57 CET	253 Plus	70	310	0.614				0.121	0.503
		2018-12-13 15:51 CET	253 Plus	70	310	0.582				-0.011	0.307
		2018-12-13 16:41 CET	253 Plus	70	310	0.603				0.095	0.752
		2019-01-31 18:43 CET	MAT253	70	2488	0.683				0.308	0.084
		2019-01-31 19:29 CET	MAT253	70	2488	0.677				0.214	0.087
		2019-02-11 20:40 CET	MAT253	70	2493	0.71				0.213	0.079
		2019-02-11 21:27 CET	MAT253	70	2493	0.664				0.066	0.051
		2019-02-13 19:59 CET	MAT253	70	2494	0.643625				0.342	0.036
		2019-02-13 20:46 CET	MAT253	70	2494	0.668				0.113	0.036
		2019-02-13 21:33 CET	MAT253	70	2494	0.649				-0.056	0.032
		2019-04-12 22:06 CEST	MAT253	70	2518	0.644				-0.047	-0.005
		2019-04-12 22:53 CEST	MAT253	70	2518	0.616				0.116	0.008
		2019-04-12 23:41 CEST	MAT253	70	2518	0.647				0.05	0.02
		2019-05-11 19:10 CEST	MAT253	70	2534	0.62				0.055	0.013
		2019-05-11 19:57 CEST	MAT253	70	2534	0.698				0.307	0.026
		2019-05-11 20:45 CEST	MAT253	70	2534	0.607				-0.118	0.032
982 5 < 11	6.70612	2018-07-26 05:00 CEST	253 Plus	70	242	0.646	0.643692	0.0247181	0.00567071	-7.042	0.66
		2018-07-26 05:46 CEST	253 Plus	70	242	0.619				-7.21	0.629
		2018-07-26 06:43 CEST	253 Plus	70	242	0.617				-7.248	0.782
		2018-07-28 05:29 CEST	253 Plus	70	244	0.649				-7.073	0.849
		2018-07-28 06:24 CEST	253 Plus	70	244	0.622				-7.234	1.394
		2018-08-04 06:22 CEST	253 Plus	70	248	0.623				-7.195	0.653
		2018-08-04 07:20 CEST	253 Plus	70	248	0.646				-7.112	0.415
		2019-01-31 20:23 CET	MAT253	70	2488	0.67				0.216	0.068
		2019-01-31 21:10 CET	MAT253	70	2488	0.671				-0.057	0.087
		2019-02-11 22:20 CET	MAT253	70	2493	0.653				0.288	0.075
		2019-02-11 23:07 CET	MAT253	70	2493	0.667				-0.01	0.066
		2019-05-10 04:27 CEST	MAT253	70	2533	0.685				0.083	0.033
		2019-05-10 05:15 CEST	MAT253	70	2533	0.6				-0.284	0.001
982 6 < 11	7.61483	2018-07-25 12:00 CEST	253 Plus	70	242	0.61	0.623687	0.0259512	0.00595361	-6.739	0.201
		2018-07-26 07:33 CEST	253 Plus	70	242	0.602				-6.839	0.814
		2018-07-26 08:20 CEST	253 Plus	70	242	0.618				-6.965	0.597
		2018-07-26 09:07 CEST	253 Plus	70	242	0.652				-6.988	0.572
		2018-07-28 12:11 CEST	253 Plus	70	244	0.629				-6.91	0.95
		2018-07-28 13:00 CEST	253 Plus	70	244	0.63				-6.755	0.923
		2018-07-28 13:48 CEST	253 Plus	70	244	0.632				-7.001	0.86
		2019-01-31 21:56 CET	MAT253	70	2488	0.668				0.228	0.064
		2019-01-31 22:43 CET	MAT253	70	2488	0.641				0.09	0.056
		2019-02-11 23:54 CET	MAT253	70	2493	0.648				0.128	0.049
		2019-02-12 00:41 CET	MAT253	70	2493	0.644				0.182	0.048
		2019-02-13 22:19 CET	MAT253	70	2494	0.637				0.057	0.019
		2019-02-13 23:07 CET	MAT253	70	2494	0.593				-0.014	0.025
		2019-02-14 00:01 CET	MAT253	70	2494	0.593				-0.091	0.003
		2019-05-10 06:03 CEST	MAT253	70	2533	0.62				-0.05	0.007
		2019-05-10 06:49 CEST	MAT253	70	2533	0.562				0.013	0.022
982 7 < 11	10.0661	2018-11-24 12:07 CET	253 Plus	70	301	0.587	0.6236	0.0257922	0.00576732	-1.611	0.366
		2018-11-24 12:56 CET	253 Plus	70	301	0.602				-1.835	0.259
		2018-11-24 13:44 CET	253 Plus	70	301	0.583				-1.993	0.284
		2018-11-24 14:32 CET	253 Plus	70	301	0.598				-1.789	0.295
		2018-11-27 08:48 CET	253 Plus	70	302	0.673				-0.898	0.5
		2018-11-27 10:25 CET	253 Plus	70	302	0.66				-1.111	0.326
		2018-11-27 11:19 CET	253 Plus	70	302	0.634				-1.215	0.27
		2018-12-04 13:02 CET	253 Plus	70	305	0.647				-1.691	1.134
		2018-12-04 13:51 CET	253 Plus	70	305	0.617				-1.776	1.228
		2018-12-04 14:39 CET	253 Plus	70	305	0.643				-1.64	1.316
		2018-12-04 15:27 CET	253 Plus	70	305	0.652				-1.898	1.362
		2018-12-13 21:39 CET	253 Plus	70	310	0.583				0.191	0.976
		2018-12-13 22:29 CET	253 Plus	70	310	0.617				0.09	0.625
		2019-02-04 17:24 CET	MAT253	70	2489	0.619				0.066	0.035
		2019-02-04 18:11 CET	MAT253	70	2489	0.622				0.18	0.03
		2019-02-14 00:48 CET	MAT253	70	2494	0.644				-0.174	0.035
		2019-02-14 01:34 CET	MAT253	70	2494	0.629				-0.08	0.019
		2019-02-14 02:22 CET	MAT253	70	2494	0.643				-0.058	0.025
		2019-05-10 07:45 CEST	MAT253	70	2533	0.627				-0.01	0.031
		2019-05-10 08:33 CEST	MAT253	70	2533	0.592				-0.136	0.024
982 8 <11	11.7787	2018-07-26 09:55 CEST	253 Plus	70	242	0.63	0.640882	0.0201783	0.00462921	-6.995	0.555
		2018-07-26 11:44 CEST	253 Plus	70	242	0.638				-7.075	0.72
		2018-07-28 00:33 CEST	253 Plus	70	244	0.661				-7.04	0.97
		2018-07-28 01:20 CEST	253 Plus	70	244	0.66				-7.119	0.969
		2018-07-28 14:44 CEST	253 Plus	70	244	0.618				-7.006	1.413
		2018-07-28 16:19 CEST	253 Plus	70	244	0.612				-7.094	1.391
		2018-07-28 19:37 CEST	253 Plus	70	244	0.655				-7.022	0.962
		2018-08-04 08:08 CEST	253 Plus	70	248	0.662				-7.056	0.534
		2018-08-04 08:56 CEST	253 Plus	70	248	0.635				-7.035	0.429
		2018-08-04 09:46 CEST	253 Plus	70	248	0.644				-7.038	0.605
		2019-01-31 23:30 CET	MAT253	70	2488	0.677				0.191	0.047
		2019-02-01 00:17 CET	MAT253	70	2488	0.638				-0.137	0.053
		2019-02-12 01:28 CET	MAT253	70	2493	0.621				-0.055	0.03
		2019-02-12 02:15 CET	MAT253	70	2493	0.63				-0.094	0.046
		2019-02-14 06:25 CET	MAT253	70	2494	0.604				-0.221	0.044
		2019-02-14 07:13 CET	MAT253	70	2494	0.669				0.09	0.03
		2019-02-14 08:01 CET	MAT253	70	2494	0.641				0.073	0.046
982 9 <11	13.9922	2018-11-24 15:20 CET	253 Plus	70	301	0.621	0.630353	0.0245954	0.00564257	-2.048	0.222
		2018-11-24 16:14 CET	253 Plus	70	301	0.595				-2.026	0.332
		2018-11-27 15:24 CET	253 Plus	70	302	0.62				-1.116	0.74
		2018-11-27 16:11 CET	253 Plus	70	302	0.619				-1.204	0.543
		2018-11-27 16:59 CET	253 Plus	70	302	0.625				-1.297	0.438
		2018-12-04 16:15 CET	253 Plus	70	305	0.663				-1.934	1.163
		2018-12-04 17:03 CET	253 Plus	70	305	0.662				-1.892	1.466
		2018-12-04 17:57 CET	253 Plus	70	305	0.613				-2.112	1.334
		2018-12-04 18:45 CET	253 Plus	70	305	0.624				-1.991	1.567
		2018-12-06 11:42 CET	253 Plus	70	306	0.668				-0.192	2.632
		2018-12-06 12:30 CET	253 Plus	70	306	0.649				0.277	2.512
		2018-12-13 18:18 CET	253 Plus	70	310	0.581				0.211	0.642
		2019-02-04 19:06 CET	MAT253	70	2489	0.647				0.037	0.025
		2019-02-04 19:53 CET	MAT253	70	2489	0.623				-0.165	0.034
		2019-05-14 13:16 CEST	MAT253	70	2535	0.602				0.493	-0.032
		2019-05-14 14:04 CEST	MAT253	70	2535	0.652				-0.185	-0.002
		2019-05-14 14:51 CEST	MAT253	70	2535	0.652				0.003	-0.001
982 10 <11	15.9958	2018-07-25 13:36 CEST	253 Plus	70	242	0.593	0.625053	0.029518	0.00660043	-6.219	0.45
		2018-07-26 21:09 CEST	253 Plus	70	243	0.571				-6.547	1.193
		2018-07-26 21:56 CEST	253 Plus	70	243	0.577				-6.408	1.114
		2018-07-26 22:44 CEST	253 Plus	70	243	0.642				-6.517	0.778
		2018-07-27 22:09 CEST	253 Plus	70	244	0.641				-6.403	1.134
		2018-07-27 22:57 CEST	253 Plus	70	244	0.638				-6.363	0.973
		2018-07-27 23:44 CEST	253 Plus	70	244	0.602				-6.35	1.496
		2018-07-28 17:06 CEST	253 Plus	70	244	0.628				-6.367	0.892
		2018-08-04 10:34 CEST	253 Plus	70	248	0.601				-6.556	0.279
		2018-08-04 12:19 CEST	253 Plus	70	248	0.599				-6.356	0.55
		2019-04-13 00:36 CEST	MAT253	70	2518	0.623				-0.007	0.029
		2019-04-13 01:23 CEST	MAT253	70	2518	0.642				-0.084	0.03
		2019-04-13 02:10 CEST	MAT253	70	2518	0.627				0.045	0.017
		2019-05-11 21:33 CEST	MAT253	70	2534	0.661				0.136	0.043
		2019-05-11 22:29 CEST	MAT253	70	2534	0.687				-0.065	0.032
		2019-05-11 23:17 CEST	MAT253	70	2534	0.618				-0.252	0.023
		2019-05-14 15:39 CEST	MAT253	70	2535	0.624				-0.14	0.008
		2019-05-14 16:26 CEST	MAT253	70	2535	0.629				0.351	0.034
		2019-05-14 17:12 CEST	MAT253	70	2535	0.673				0.281	0.033

## Sheet: Summary clumped & Alk. temps
Site/Size fraction	SST (Prod. Season)	Age (My)	∆47	n		∆47 CT (°C) (Clark et al., 2024)	± CI (95%)	∆47 CT (°C) (Meinicke et al., 2021)	± CI (95%)	UK'37 SST (°C) (Tierney and Tingley, 2018)	UK'37 SST (°C) (Müller et al., 1998)	UK'37 SST (°C) (Prahl et al., 1988)	UK'37 T (°C) (Mejía et al., 2023)
ST Iceland	6.74		0.659095	21		7.41119	4.42754	7.03632	4.16102
982 (2-10)	9.6	1.99226	0.652059	17	0.598425	9.32387	4.04166	8.84475	3.79645	16.099	16.8007	16.4537	11.7475
		4.1686	0.632222	9	0.737651	15.2163	3.04529	14.3867	2.85356	20.2734	21.0197	20.5486	14.5658
		5.78574	0.653938	16	0.724712	8.80015	4.41103	8.35046	4.14561	19.8847	20.6276	20.168	14.3039
		6.70612	0.642	13	0.840956	12.2064	3.19744	11.5616	2.99843	23.5545	24.1502	23.5869	16.657
		7.61483	0.622722	18	0.902621	18.5483	4.0013	17.4891	3.73727	26.0814	26.0188	25.4006	17.9053
		10.0661	0.6262	20	0.934155	17.505	4.23379	16.5088	3.96201	27.7104	26.9744	26.3281	18.5436
		11.7787	0.629895	19	0.914474	16.3537	4.57202	15.4294	4.28235	26.6835	26.378	25.7492	18.1452
		13.9922	0.623417	12	0.89082	18.304	5.00889	17.2616	4.67655	25.5126	25.6612	25.0535	17.6664
		15.9958	0.628375	16	0.968736	16.6644	4.06067	15.7295	3.79271	29.6442	28.0223	27.3452	19.2436
982 (<11)	9.6	1.99226	0.651364	11	0.598425	9.39088	3.96406	8.91563	3.72438	16.099	16.8007	16.4537	11.7475
		4.1686	0.639364	11	0.737651	12.9165	1.7982	12.2338	1.68513	20.2734	21.0197	20.5486	14.5658
		5.78574	0.643481	20	0.724712	12.1147	4.60936	11.4553	4.32506	19.8847	20.6276	20.168	14.3039
		6.70612	0.643692	13	0.840956	11.8451	4.62728	11.2136	4.34069	23.5545	24.1502	23.5869	16.657
		7.61483	0.623687	16	0.902621	18.2885	4.70285	17.2423	4.38531	26.0814	26.0188	25.4006	17.9053
		10.0661	0.6236	20	0.934155	18.3016	3.99689	17.2561	3.73391	27.7104	26.9744	26.3281	18.5436
		11.7787	0.640882	17	0.914474	12.6134	3.2312	11.9401	3.03028	26.6835	26.378	25.7492	18.1452
		13.9922	0.630353	17	0.89082	16.0617	4.11537	15.1637	3.84875	25.5126	25.6612	25.0535	17.6664
		15.9958	0.625053	19	0.968736	17.9339	4.66736	16.9062	4.36179	29.6442	28.0223	27.3452	19.2436
